# Supplementary material for: Rapid Screening of 350 Pesticide Residues in Vegetable and Fruit Juices by Multi-Plug Filtration Cleanup Method Combined with Gas Chromatography-Electrostatic Field Orbitrap High Resolution Mass Spectrometry
Source: Foods. 2021 Jul 16;10(7):1651. doi: 10.3390/foods10071651 (PMC8305287; doi:10.3390/foods10071651)
Supplement: Supplementary file 1 [file foods-10-01651-s001.zip]

Archive with 1 entries (1 files):
- foods-1233980-supplementary.pdf
